# Supplementary material for: (Sb0.5Li0.5)TiO3-Doping Effect and Sintering Condition Tailoring in BaTiO3-Based Ceramics
Source: Materials (Basel). 2024 Apr 29;17(9):2085. doi: 10.3390/ma17092085 (PMC11084442; doi:10.3390/ma17092085)
Supplement: Supplementary file 1 [file materials-17-02085-s001.zip]

Archive with 1 entries (1 files):
- materials-2953128-supplementary.pdf
